# Supplementary material for: A feasibility study on bedside upper airway ultrasonography compared to waveform capnography for verifying endotracheal tube location after intubation
Source: Crit Ultrasound J. 2013 Jul 4;5(1):7. doi: 10.1186/2036-7902-5-7 (PMC3772703; doi:10.1186/2036-7902-5-7)
Supplement: Additional file 2 — Data entry 1. [file 2036-7902-5-7-S2.zip]

Archive with 10 entries (8 files):
- Additional file 2/Data entry 1/
- Additional file 2/Data entry 1/esophageal intubation/
- Additional file 2/Data entry 1/esophageal intubation/Data entry sheet 102.doc
- Additional file 2/Data entry 1/esophageal intubation/Data entry sheet 16.doc
- Additional file 2/Data entry 1/esophageal intubation/Data entry sheet 48.doc
- Additional file 2/Data entry 1/esophageal intubation/Data entry sheet 5.doc
- Additional file 2/Data entry 1/esophageal intubation/Data entry sheet 72.doc
- Additional file 2/Data entry 1/esophageal intubation/Data entry sheet 75.doc
- Additional file 2/Data entry 1/esophageal intubation/Data entry sheet 8.doc
- Additional file 2/Data entry 1/esophageal intubation/Data entry sheet 83.doc
