# Supplementary material for: A feasibility study on bedside upper airway ultrasonography compared to waveform capnography for verifying endotracheal tube location after intubation
Source: Crit Ultrasound J. 2013 Jul 4;5(1):7. doi: 10.1186/2036-7902-5-7 (PMC3772703; doi:10.1186/2036-7902-5-7)
Supplement: Additional file 3 — Data entry 2. [file 2036-7902-5-7-S3.zip]

Archive with 101 entries (99 files):
- Additional file 3/Data entry 2/
- Additional file 3/Data entry 2/tracheal intubation/
- Additional file 3/Data entry 2/tracheal intubation/Data entry sheet 1.doc
- Additional file 3/Data entry 2/tracheal intubation/Data entry sheet 10.doc
- Additional file 3/Data entry 2/tracheal intubation/Data entry sheet 100.doc
- Additional file 3/Data entry 2/tracheal intubation/Data entry sheet 101.doc
- Additional file 3/Data entry 2/tracheal intubation/Data entry sheet 103.doc
- Additional file 3/Data entry 2/tracheal intubation/Data entry sheet 104.doc
- Additional file 3/Data entry 2/tracheal intubation/Data entry sheet 105.doc
- Additional file 3/Data entry 2/tracheal intubation/Data entry sheet 106.doc
- Additional file 3/Data entry 2/tracheal intubation/Data entry sheet 107.doc
- Additional file 3/Data entry 2/tracheal intubation/Data entry sheet 11.doc
- Additional file 3/Data entry 2/tracheal intubation/Data entry sheet 12.doc
- Additional file 3/Data entry 2/tracheal intubation/Data entry sheet 13.doc
- Additional file 3/Data entry 2/tracheal intubation/Data entry sheet 14.doc
- Additional file 3/Data entry 2/tracheal intubation/Data entry sheet 15.doc
- Additional file 3/Data entry 2/tracheal intubation/Data entry sheet 17.doc
- Additional file 3/Data entry 2/tracheal intubation/Data entry sheet 18.doc
- Additional file 3/Data entry 2/tracheal intubation/Data entry sheet 19.doc
- Additional file 3/Data entry 2/tracheal intubation/Data entry sheet 2.docx
- Additional file 3/Data entry 2/tracheal intubation/Data entry sheet 20.doc
- Additional file 3/Data entry 2/tracheal intubation/Data entry sheet 21.doc
- Additional file 3/Data entry 2/tracheal intubation/Data entry sheet 22.doc
- Additional file 3/Data entry 2/tracheal intubation/Data entry sheet 23.doc
- Additional file 3/Data entry 2/tracheal intubation/Data entry sheet 24.doc
- Additional file 3/Data entry 2/tracheal intubation/Data entry sheet 25.doc
- Additional file 3/Data entry 2/tracheal intubation/Data entry sheet 26.doc
- Additional file 3/Data entry 2/tracheal intubation/Data entry sheet 27.doc
- Additional file 3/Data entry 2/tracheal intubation/Data entry sheet 28.doc
- Additional file 3/Data entry 2/tracheal intubation/Data entry sheet 29.doc
- Additional file 3/Data entry 2/tracheal intubation/Data entry sheet 3.docx
- Additional file 3/Data entry 2/tracheal intubation/Data entry sheet 30.doc
- Additional file 3/Data entry 2/tracheal intubation/Data entry sheet 31.doc
- Additional file 3/Data entry 2/tracheal intubation/Data entry sheet 32.doc
- Additional file 3/Data entry 2/tracheal intubation/Data entry sheet 33.doc
- Additional file 3/Data entry 2/tracheal intubation/Data entry sheet 34.doc
- Additional file 3/Data entry 2/tracheal intubation/Data entry sheet 35.doc
- Additional file 3/Data entry 2/tracheal intubation/Data entry sheet 36.doc
- Additional file 3/Data entry 2/tracheal intubation/Data entry sheet 37.doc
- Additional file 3/Data entry 2/tracheal intubation/Data entry sheet 38.doc
- Additional file 3/Data entry 2/tracheal intubation/Data entry sheet 39.doc
- Additional file 3/Data entry 2/tracheal intubation/Data entry sheet 4.docx
- Additional file 3/Data entry 2/tracheal intubation/Data entry sheet 40.doc
- Additional file 3/Data entry 2/tracheal intubation/Data entry sheet 41.doc
- Additional file 3/Data entry 2/tracheal intubation/Data entry sheet 42.doc
- Additional file 3/Data entry 2/tracheal intubation/Data entry sheet 43.doc
- Additional file 3/Data entry 2/tracheal intubation/Data entry sheet 44.doc
- Additional file 3/Data entry 2/tracheal intubation/Data entry sheet 45.doc
- Additional file 3/Data entry 2/tracheal intubation/Data entry sheet 46.doc
- Additional file 3/Data entry 2/tracheal intubation/Data entry sheet 47.doc
- Additional file 3/Data entry 2/tracheal intubation/Data entry sheet 49.doc
- Additional file 3/Data entry 2/tracheal intubation/Data entry sheet 50.doc
- Additional file 3/Data entry 2/tracheal intubation/Data entry sheet 51.doc
- Additional file 3/Data entry 2/tracheal intubation/Data entry sheet 52.doc
- Additional file 3/Data entry 2/tracheal intubation/Data entry sheet 53.doc
- Additional file 3/Data entry 2/tracheal intubation/Data entry sheet 54.doc
- Additional file 3/Data entry 2/tracheal intubation/Data entry sheet 55.doc
- Additional file 3/Data entry 2/tracheal intubation/Data entry sheet 56.doc
- Additional file 3/Data entry 2/tracheal intubation/Data entry sheet 57.doc
- Additional file 3/Data entry 2/tracheal intubation/Data entry sheet 58.doc
- Additional file 3/Data entry 2/tracheal intubation/Data entry sheet 59.doc
- Additional file 3/Data entry 2/tracheal intubation/Data entry sheet 6.docx
- Additional file 3/Data entry 2/tracheal intubation/Data entry sheet 60.doc
- Additional file 3/Data entry 2/tracheal intubation/Data entry sheet 61.doc
- Additional file 3/Data entry 2/tracheal intubation/Data entry sheet 62.doc
- Additional file 3/Data entry 2/tracheal intubation/Data entry sheet 63.doc
- Additional file 3/Data entry 2/tracheal intubation/Data entry sheet 64.doc
- Additional file 3/Data entry 2/tracheal intubation/Data entry sheet 65.doc
- Additional file 3/Data entry 2/tracheal intubation/Data entry sheet 66.doc
- Additional file 3/Data entry 2/tracheal intubation/Data entry sheet 67.doc
- Additional file 3/Data entry 2/tracheal intubation/Data entry sheet 68.doc
- Additional file 3/Data entry 2/tracheal intubation/Data entry sheet 69.doc
- Additional file 3/Data entry 2/tracheal intubation/Data entry sheet 7.docx
- Additional file 3/Data entry 2/tracheal intubation/Data entry sheet 70.doc
- Additional file 3/Data entry 2/tracheal intubation/Data entry sheet 71.doc
- Additional file 3/Data entry 2/tracheal intubation/Data entry sheet 73.doc
- Additional file 3/Data entry 2/tracheal intubation/Data entry sheet 74.doc
- Additional file 3/Data entry 2/tracheal intubation/Data entry sheet 76.doc
- Additional file 3/Data entry 2/tracheal intubation/Data entry sheet 77.doc
- Additional file 3/Data entry 2/tracheal intubation/Data entry sheet 78.doc
- Additional file 3/Data entry 2/tracheal intubation/Data entry sheet 79.doc
- Additional file 3/Data entry 2/tracheal intubation/Data entry sheet 80.doc
- Additional file 3/Data entry 2/tracheal intubation/Data entry sheet 81.doc
- Additional file 3/Data entry 2/tracheal intubation/Data entry sheet 82.doc
- Additional file 3/Data entry 2/tracheal intubation/Data entry sheet 84.doc
- Additional file 3/Data entry 2/tracheal intubation/Data entry sheet 85.doc
- Additional file 3/Data entry 2/tracheal intubation/Data entry sheet 86.doc
- Additional file 3/Data entry 2/tracheal intubation/Data entry sheet 87.doc
- Additional file 3/Data entry 2/tracheal intubation/Data entry sheet 88.doc
- Additional file 3/Data entry 2/tracheal intubation/Data entry sheet 89.doc
- Additional file 3/Data entry 2/tracheal intubation/Data entry sheet 9.doc
- Additional file 3/Data entry 2/tracheal intubation/Data entry sheet 90.doc
- Additional file 3/Data entry 2/tracheal intubation/Data entry sheet 91.doc
- Additional file 3/Data entry 2/tracheal intubation/Data entry sheet 92.doc
- Additional file 3/Data entry 2/tracheal intubation/Data entry sheet 93.doc
- Additional file 3/Data entry 2/tracheal intubation/Data entry sheet 94.doc
- Additional file 3/Data entry 2/tracheal intubation/Data entry sheet 95.doc
- Additional file 3/Data entry 2/tracheal intubation/Data entry sheet 96.doc
- Additional file 3/Data entry 2/tracheal intubation/Data entry sheet 97.doc
- Additional file 3/Data entry 2/tracheal intubation/Data entry sheet 98.doc
- Additional file 3/Data entry 2/tracheal intubation/Data entry sheet 99.doc
